# Supplementary material for: Influence of Slow-Paced Breathing on Inhibition After Physical Exertion
Source: Front Psychol. 2019 Aug 22;10:1923. doi: 10.3389/fpsyg.2019.01923 (PMC6715106; doi:10.3389/fpsyg.2019.01923)
Supplement: Supplementary file 1 [file Data_Sheet_1.xls]

## Sheet: Supplementary Table
Supplementary Table S1. Full data set.
Pre/Post	Pre (1) Post (2)	Vpn	Randomisation PB	Randomisation C	PB_BAS1_meanrr	1PB_BAS1_meanhr	1PB_BAS1_rmssd	1PB_BAS1_pnn50	1PB_BAS1_hfpowfft	1PB_BAS1_hfpowprfft	1PB_BAS1_hfpownufft	1PB_BAS1_hfpowar	1PB_BAS1_hfpowprar	1PB_BAS1_hfpownuar	1PB_BAS1_edr	PB_BAS2_meanrr	1PB_BAS2_meanhr	1PB_BAS2_rmssd	1PB_BAS2_pnn50	1PB_BAS2_hfpowfft	1PB_BAS2_hfpowprfft	1PB_BAS2_hfpownufft	1PB_BAS2_hfpowar	1PB_BAS2_hfpowprar	1PB_BAS2_hfpownuar	1PB_BAS2_edr	PB_BAS3_meanrr	PB_BAS3_meanhr	PB_BAS3_rmssd	PB_BAS3_pnn50	PB_BAS3_hfpowfft	PB_BAS3_hfpowprfft	PB_BAS3_hfpownufft	PB_BAS3_hfpowar	PB_BAS3_hfpowprar	PB_BAS3_hfpownuar	PB_BAS3_edr	PB_BAS4_meanrr	1PB_BAS4_meanhr	1PB_BAS4_rmssd	1PB_BAS4_pnn50	1PB_BAS4_hfpowfft	1PB_BAS4_hfpowprfft	1PB_BAS4_hfpownufft	1PB_BAS4_hfpowar	1PB_BAS4_hfpowprar	1PB_BAS4_hfpownuar	1PB_BAS4_edr	C_BAS1_meanrr
PRE	1	1	1	2	599.939	100.228	12.055	0	153.271	16.1707	40.6148	167.759	22.8866	44.464	13.4723	672.661	89.8327	15.1748	1.34831	127.648	3.24888	11.6496	135.042	5.16186	16.2183	13.2341	491.353	122.428	4.69629	0	25.3183	12.017	29.6566	19.0172	3.6088	31.4826	17.0572	504.409	119.104	4.11557	0	9.5166	3.65896	5.98195	13.4301	4.18166	9.80641	16.7477	643.318
PRE	1	2	2	1	970.772	63.0313	72.5383	48.3766	728.175	4.58588	4.78322	660.925	4.07943	4.20952	7.78644	1105.97	54.7943	65.2657	42.4354	565.644	4.8615	6.4599	680.292	7.00254	8.58922	8.45262	627.174	96.0488	14.9362	2.30125	45.7818	5.14373	19.0696	87.3932	5.29279	11.4316	12.6718	682.644	88.3869	19.5116	2.05479	90.1802	4.71692	5.4037	61.333	2.12057	2.83965	7.46232	1014.89
PRE	1	3	1	2	856.311	70.5374	45.1798	31.2321	578.618	8.69903	33.371	799.069	17.7222	42.2515	15.8602	917.805	65.8884	56.282	37.8462	1097.89	20.8408	33.3946	1285.11	22.1495	48.1333	13.4245	601.568	100.101	21.5601	0.803213	26.6323	9.20956	56.2475	50.9842	6.54671	50.7745	24.4112	616.847	97.7516	9.76381	0	9.75667	1.12715	3.88082	18.9412	1.13916	5.37427	17.4746	821.963
PRE	1	4	2	1	590.373	101.984	15.0891	1.38067	63.3635	8.42351	11.5221	91.5538	5.97583	8.01498	11.7148	590.373	101.984	15.0891	1.38067	63.3635	8.42351	11.5221	91.5538	5.97583	8.01498	11.7148	624.886	96.4728	18.0043	2.71399	70.7068	3.698	5.33145	92.4125	4.17382	5.12391	22.0717	481.147	125.344	9.90818	0.802568	1.24507	0.439979	8.6533	3.41401	0.45239	12.2659	22.4841	685.34
PRE	1	5	1	2	733.518	82.7367	61.7724	20.3431	1620.52	18.8364	23.3239	1572.39	20.2934	25.0851	13.6428	706.867	85.3821	28.6896	6.13208	429.752	16.4564	20.4801	350.716	10.6864	14.8516	15.2229	542.308	111.548	12.0151	0	85.8885	7.8796	13.3692	154.379	8.58166	27.1725	17.6207	602.738	99.9326	20.1361	4.02414	142.961	11.0779	15.4281	160.845	11.1793	17.4534	16.4077	729.33
PRE	1	6	2	1	729.953	82.4749	14.9678	0.487805	78.8062	5.46411	19.3239	97.6512	5.9438	16.595	18.1459	782.35	78.144	52.0408	18.799	693.726	6.89774	20.0356	1149.69	9.31226	26.7192	14.3556	498.612	121.131	5.0966	0	2.2954	0.463864	6.54971	2.20732	0.136181	9.3737	25.9073	563.746	106.541	3.80265	0	2.56115	1.28023	3.11771	3.3064	1.22879	4.82003	21.1207	797.395
PRE	1	7	1	2	834.749	72.7204	35.1803	15.6425	755.931	9.0773	35.7437	624.69	7.76506	37.8504	15.0564	1033.81	58.3085	37.4409	20.0692	388.318	23.4531	53.1905	460.689	14.928	56.1391	17.032	612.101	98.9346	7.33991	0	20.7242	3.33683	25.9685	23.7178	0.684024	31.7091	23.4289	677.345	88.6941	9.84281	0	19.0761	6.95392	11.7496	22.0813	4.5142	8.56606	20.2215	1035.76
PRE	1	8	2	1	895.121	68.3342	81.5804	51.7964	2432.8	13.2277	21.3923	2900.5	19.7599	26.5478	11.9344	890.381	68.9409	85.5715	49.1071	955.395	5.43636	6.41235	1689.94	9.01667	11.8897	13.0375	619.709	97.3289	12.9277	1.0352	97.4249	19.3747	32.6612	152.675	9.75033	28.8032	11.4501	681.758	88.5674	29.1469	5.92255	364.334	12.0427	16.207	367.704	9.08466	12.3513	12.4793	855.597
PRE	1	9	1	2	1019.06	59.2255	75.4005	61.4334	1428.52	38.0936	59.1489	1863.49	33.3694	55.2606	17.736	1021.45	59.6028	84.0654	64.1638	2376.37	42.5808	67.5736	2836.77	28.9043	51.4571	15.2304	557.02	108.765	15.6595	0.18622	65.7396	10.3628	30.968	68.6853	2.70947	27.6155	23.9539	687.053	87.7304	33.1989	12.8736	419.598	26.0288	35.4269	504.305	24.3742	31.3292	16.8166	922.603
PRE	1	10	2	1	852.598	70.6394	25.631	4.28571	250.02	17.4461	30.6417	310.809	13.1089	31.0552	14.2867	854.053	70.9248	29.5493	9.42857	152.016	1.83776	4.83562	216.808	3.39121	8.29107	12.0344	476.041	126.17	2.26106	0	2.98401	5.6652	58.0709	3.65099	1.88896	48.8154	20.3859	538.291	111.512	1.9123	0	0.9219	2.45117	18.7257	1.14499	1.36256	14.4037	21.514	702.924
PRE	1	11	1	2	945.096	64.3763	98.525	57.9114	3848.31	38.6064	43.5896	3343.86	25.3474	27.5754	9.63222	889.229	67.8287	50.3409	33.2344	1466.47	30.1855	35.6781	1094.71	25.6822	28.6519	16.8485	722.782	83.2784	31.5798	10.1449	400.503	25.146	34.0533	531.98	28.84	35.948	17.4967	729.256	82.4876	20.4432	2.6764	142.251	10.2059	13.2262	199.161	14.0148	17.8098	15.2176	901.434
PRE	1	12	2	1	778.849	77.7635	40.5901	13.5417	376.71	7.81906	10.3803	484.983	8.52089	9.57813	11.4709	833.82	72.2558	29.3005	7.26257	306.136	15.9368	39.4005	336.156	14.3689	31.9256	17.3209	542.781	111.65	4.37385	0	4.82835	0.689103	6.80976	5.43142	0.333395	10.1215	23.4425	640.293	93.8627	7.3439	0	10.4396	2.53923	7.65016	14.5496	2.42892	6.9008	16.0302	782.941
PRE	1	13	1	2	744.22	82.9874	55.7852	35.8209	339.508	2.06363	2.26374	360.883	2.20525	2.3193	13.8362	787.321	77.1474	49.7619	25.066	460.878	5.36824	5.96849	664.076	8.10729	9.0627	14.1139	522.972	115.961	7.18076	0	78.5626	11.515	29.4962	53.8026	2.21706	26.4146	16.0957	619.023	97.3088	16.1752	1.86335	100.737	10.4675	12.8085	147.959	8.9255	11.8754	14.9851	702.235
PRE	1	14	2	1	743.474	81.002	19.9015	2.23325	136.418	8.51538	30.5414	194.137	9.88167	25.2389	16.1444	827.42	73.3136	66.3359	18.2825	1395.19	13.2265	16.4785	1366.12	14.7011	17.3534	14.1245	523.264	115.504	3.15991	0	2.1543	0.428238	2.51754	1.68117	0.082677	2.89877	18.1063	603.658	99.489	4.77048	0	2.41246	1.54157	3.06734	3.59582	1.2185	3.17857	17.8633	775.35
PRE	1	15	1	2	682.489	88.3516	29.9693	9.36073	182.374	11.4396	16.2182	377.285	15.9917	23.0732	18.3677	749.576	80.448	32.1168	7.75	162.107	9.73791	14.0575	340.224	9.91926	16.2989	17.7788	547.119	109.901	18.5531	1.82815	104.09	29.1669	55.3267	82.5375	16.1769	34.7756	18.1397	558.303	107.645	14.7247	0.746269	6.61214	3.53168	9.31007	61.9753	12.0451	17.5206	15.5012	694.689
PRE	1	16	2	1	721.757	83.4436	30.5833	5.06024	292.635	27.935	33.7739	487.724	24.6789	32.0764	15.6631	836.049	72.2013	46.5455	18.9944	862.285	25.9218	41.37	1100.42	25.8511	39.3287	13.3814	523.264	116.772	11.0665	0.34965	21.0595	2.18494	58.355	25.9253	0.420212	45.242	19.9579	596.755	100.614	5.12168	0	12.8096	9.54124	24.1792	13.1417	6.46962	20.7005	18.6842	766.288
PRE	1	17	1	2	664.071	90.5674	18.8983	1.10865	112.4	13.4363	15.3839	129.259	13.2656	15.6474	14.9396	671.989	89.5526	15.5364	0.674157	129.984	9.85203	15.0449	140.999	10.5802	19.4361	15.4703	437.345	137.826	1.43878	0	0.454929	0.297983	4.22415	0.662435	0.068848	6.23159	26.3459	492.382	121.903	2.28701	0	0.783489	0.834289	2.15358	1.29129	0.851694	1.57445	21.9083	601.095
PRE	1	18	2	1	765.587	78.8512	36.1786	16.3683	963.306	26.0465	37.582	842.468	24.638	36.1091	13.4982	814.034	74.3644	40.7315	19.5652	796.614	16.5666	24.2897	759.018	14.2076	23.3311	14.6226	615.166	99.0062	9.77192	0.205761	19.7845	1.35515	12.9994	30.9656	0.867105	11.4548	23.5262	694.252	86.6849	20.4108	1.39211	83.4264	5.91531	11.4114	127.697	8.96594	12.52	18.2026	747.722
PRE	1	19	1	2	900.791	67.5117	93.8348	58.7349	4865.28	36.5442	38.481	5744.65	52.0931	56.1877	10.8676	844.693	71.5913	53.657	33.6158	659.992	11.8141	12.4391	995.011	18.4622	20.1325	16.2103	539.415	112.292	8.9896	0	3.92661	0.790214	5.53383	44.7728	2.32279	26.9457	15.1787	629.675	95.412	12.7287	0.421053	49.7033	13.4715	15.792	76.2862	13.7895	18.5904	15.0842	838.32
PRE	1	20	2	1	940.901	64.1809	55.4304	31.1321	672.204	13.3595	17.5228	952.271	16.6013	21.0191	14.5159	841.372	71.9423	37.1682	10.4225	345.034	5.36892	9.85966	356.972	5.46289	9.00181	12.7434	656.154	91.6804	14.3648	1.31579	126.077	6.34998	9.97981	78.3616	6.27137	9.14156	18.7979	684.557	88.0165	17.2823	1.14417	81.0192	4.2991	5.32624	62.2449	2.99141	3.83991	17.7764	841.168
PRE	1	21	1	2	844.549	71.4945	38.2038	15.5367	223.684	4.83703	5.57472	251.304	6.11201	6.73753	11.8432	864.478	69.8705	19.7962	1.7341	109.724	3.30127	20.2219	115.709	2.96134	13.6698	12.6353	552.503	108.733	13.9233	0.554529	3.96769	2.68102	19.0926	9.72405	3.62285	33.7777	18.1337	617.416	97.2725	8.90452	0.206612	37.5851	15.9549	28.1322	41.4607	12.3009	25.1628	19.9877	856.011
PRE	1	22	2	1	677.42	88.8394	16.0394	0	85.3427	7.78288	22.4792	92.2064	7.91158	19.3791	18.8026	703.845	85.5062	15.6168	0.234742	66.443	4.24664	8.2473	78.8471	5.33425	9.85455	13.0862	498.811	120.747	4.00049	0	11.0246	3.87554	11.4338	8.37971	1.08379	12.6928	8.39382	519.08	115.705	3.16033	0	1.99813	1.14587	5.01942	3.58042	1.40782	5.95534	8.66976	617.416
PRE	1	23	1	2	845.877	71.1975	21.3724	2.54237	218.953	12.6045	28.5679	174.544	7.61104	21.8937	14.7208	941.704	64.3142	27.9776	9.43396	116.85	1.56944	17.1173	233.28	2.92496	17.3433	15.0506	643.916	94.3029	11.0642	0	6.17364	0.408689	9.01116	7.58009	0.130507	12.2321	28.6579	679.319	88.5915	13.116	0	42.3117	4.72224	25.634	73.8471	5.91878	26.9708	20.9657	866.6
PRE	1	24	2	1	839.84	72.1732	51.7491	18.5393	1015.45	9.54665	23.5898	916.328	12.4315	21.4119	18.8944	826.11	73.5428	66.9623	23.4807	756.679	10.0951	16.9611	1741.07	17.9443	23.8533	19.5021	713	85.6115	50.6475	12.8571	1369.19	23.2866	36.5243	854.545	12.2774	35.135	18.2322	721.056	83.5871	21.8579	2.16867	91.5938	3.61741	6.00548	118.381	5.24718	7.4428	18.9838	784.838
PRE	1	25	1	2	828.403	72.789	48.5129	32.133	1314.31	38.5747	54.4613	1618.3	48.9447	59.783	12.1755	863.582	69.7389	28.2073	6.05187	224.751	7.65491	13.1489	289.541	12.4501	18.0646	13.2246	566.108	106.818	6.92658	0	24.2101	6.63693	61.8708	31.548	1.11082	59.4595	17.2822	637.87	94.3061	13.4768	0.638298	136.146	25.1921	32.3494	145.149	14.131	26.8539	16.6	776.371
PRE	1	26	2	1	900.165	66.8311	31.4422	11.1111	247.754	10.0189	12.5108	273.907	12.6196	15.7987	12.8188	963.069	62.6681	40.2874	14.5161	143.092	3.83557	5.01346	340.807	6.27697	7.95102	11.6083	611.658	99.6181	8.7241	0	74.7418	7.6337	57.341	76.0828	2.37023	55.6622	13.9391	716.888	83.8065	11.6972	0.239808	29.5073	4.37096	11.8624	41.563	6.67125	11.2085	15.1643	824.111
PRE	1	27	1	2	1245.66	48.4312	105.597	71.25	3941.21	45.9338	83.041	4048.64	50.9151	79.4309	14.3801	1227.47	49.4438	128.997	69.1358	3528.69	17.9701	20.6891	4292.48	24.4667	26.4884	10.3371	632.227	95.077	7.29904	0	23.1989	8.95966	31.53	26.9448	4.33999	38.865	18.2117	752.248	79.9315	20.7017	3.76884	259.121	29.0383	43.6281	312.285	24.8949	30.7762	13.0287	1088.03
PRE	1	28	2	1	666.079	93.1687	79.8595	23.3333	2164.29	8.11971	10.1406	1717.45	7.72985	9.70978	11.0301	768.118	79.9054	99.1095	43.3333	7100.19	48.0092	70.066	5654.82	41.5801	53.6595	14.3216	481.178	125.147	2.00983	0	0.917387	0.630338	19.511	1.19047	0.257225	24.3909	24.4211	547.725	109.585	3.89247	0	7.19986	9.50485	22.2675	10.5464	10.214	26.3168	18.8362	837.027
PRE	1	29	1	2	697.247	86.3553	31.8576	9.76744	680.801	44.9321	81.7887	583.752	35.7775	67.8944	16.5848	786.963	76.6783	30.359	9.44882	499.482	22.6873	43.6223	515.517	16.1175	36.9849	17.2075	484.847	123.981	3.69384	0	12.0026	11.1782	51.2188	8.10542	2.29686	52.9337	21.0482	485.528	123.605	2.44459	0	3.72847	7.33906	58.0398	3.91066	8.39595	62.6169	21.8503	849.201
PRE	1	30	2	1	1145.98	52.5771	86.3904	63.2184	1590.19	36.1893	59.4923	2228.24	41.4205	67.6171	16.8067	581.267	104.145	7.26529	0	3.81503	0.575724	8.20325	4.67608	0.21387	12.6802	14.8493	699.164	85.9193	10.3057	0	28.2902	5.98564	7.39135	27.6996	4.88472	7.28782	19.1251	691.115	87.1041	20.053	1.15473	185.432	12.1073	33.5379	218.441	14.0313	33.6407	11.4119	860.934
PRE	1	31	1	2	786.295	76.8636	35.6994	13.6483	309.003	5.60159	7.14921	250.326	5.2715	6.09396	11.1134	831.315	72.7517	37.2908	10.3064	237.868	3.88689	6.52869	367.066	5.86749	8.88338	11.7502	674.456	89.4945	24.0267	3.82883	322.649	10.742	13.0589	231.732	8.63046	12.2374	13.4852	703.036	85.714	22.234	4	127.424	4.28135	6.74715	139.618	6.02248	7.59406	10.1178	801.555
PRE	1	32	2	1	742.256	81.3117	29.639	8.68486	772.225	33.1556	46.2108	672.915	22.9635	45.0685	15.7403	725.621	83.308	38.4793	14.5631	634.304	14.3106	17.0983	530.811	12.4589	14.3831	17.8823	557.264	107.763	4.27163	0	7.10873	5.19266	12.822	11.5776	4.88457	14.9891	19.3951	596.274	100.946	16.7277	1.79283	183.088	13.0848	15.9964	145.367	11.9358	14.4618	12.6582	761.34
PRE	1	33	1	2	928.899	65.1903	44.3466	19.2547	636.59	10.3526	15.5307	784.191	10.7572	19.2389	14.2225	962.465	63.2149	74.3646	34.1935	1546.19	15.7097	21.0232	1929.78	18.408	28.7962	12.7909	609.5	98.6644	7.44395	0	34.2536	9.90487	15.8031	28.278	4.08449	15.1076	17.5601	646.536	93.0595	13.5363	0.431965	39.228	3.56034	4.16395	43.5115	3.83441	4.93549	19.0213	868.019
PRE	1	34	2	1	826.409	72.984	58.8503	45.8564	1320.47	57.3781	75.4762	1307.75	42.3086	64.3053	15.7537	958.268	63.0998	80.9133	49.6795	3915.16	47.9821	68.3455	3169.67	44.2902	70.2252	13.8909	543.454	110.672	5.60336	0	12.7935	4.73589	26.5808	13.6885	2.28013	33.8112	19.7946	598.793	100.274	5.94832	0	8.66058	5.41595	17.7874	15.8407	6.33752	19.356	15.0229	644.018
PRE	1	35	1	2	819.719	73.2952	25.765	6.84931	136.149	13.9061	23.1201	165.302	21.4514	36.9153	16.4532	824.104	73.1168	25.0128	5.23416	113.31	4.42242	13.0681	205.103	8.07429	20.7075	14.8912	648.143	92.7003	9.70988	0	31.8813	13.5203	28.1042	28.6172	5.8897	28.2399	19.9966	679.498	88.3718	10.5337	0	30.6332	11.202	19.8391	41.3533	11.1291	16.0967	14.7587	835.284
PRE	1	36	2	1	809.81	75.0392	43.6044	23.5135	508.758	5.06776	10.6937	614.063	7.4303	13.7987	11.0287	808.235	74.7578	26.2003	5.40541	142.075	3.95112	14.8564	250.268	6.14661	14.374	15.7108	531.123	113.347	4.24345	0	7.00472	2.783	19.8798	7.29732	1.00103	21.5709	20.8757	570.813	105.691	13.8092	0.571429	58.5346	6.4719	7.68779	81.4072	4.79467	8.62669	16.2323	804.631
PRE	1	37	1	2	703.351	86.4185	40.1527	19.2941	1439.67	23.5614	28.6139	1244.67	19.2561	27.352	13.1189	825.526	72.9646	36.7977	18.7845	574.857	44.9038	62.3107	697.293	29.0349	45.3164	15.1589	505.38	119.455	4.48735	0	1.00919	0.293839	6.35887	6.49103	0.52614	7.82813	19.72	535.334	112.461	21.867	0.894454	77.9437	24.2895	50.2915	46.9531	14.3692	42.9531	19.4807	946.172
PRE	1	38	2	1	656.671	91.6531	15.9135	1.0989	141.053	19.9422	32.5848	183.088	13.8181	30.827	15.6404	715.475	84.2944	25.2765	5.50239	312.865	16.497	25.4527	386.101	15.856	32.0333	14.3655	521.487	115.193	4.25691	0	33.7885	10.0927	26.9381	16.3339	5.1303	21.6693	15.5472	548.888	109.47	6.73002	0	14.2393	5.01243	11.2626	34.0828	7.96991	14.14	14.5345	606.96
PRE	1	39	1	2	718.171	83.6022	4.38777	0	5.46346	2.63177	15.3249	6.48768	2.27533	14.1556	15.8948	915.498	66.4715	107.098	34.5566	2593.23	34.4839	47.3031	2360.21	30.5742	48.7263	15.2798	553.589	108.408	5.57765	0	20.458	45.3114	53.294	19.8832	30.9326	44.7508	18.8593	581.097	103.369	7.43624	0	9.55753	3.02393	4.12748	12.9227	3.55084	5.04218	17.2246	918.147
PRE	1	40	2	1	763.858	78.682	22.095	1.78571	166.535	19.7669	44.2514	196.32	21.3192	50.1403	18.1321	795.206	75.5545	16.8792	0.265252	171.962	15.8401	36.8889	126.903	16.3492	45.9135	15.175	510.259	118.972	5.34671	0	5.80677	1.32301	17.9353	5.94447	0.231492	19.94	24.6958	577.577	103.932	3.99312	0	2.87911	5.60457	12.6287	4.91998	3.28803	9.09095	20.1233	689.445
PRE	1	41	1	2	668.853	90.5553	32.2432	9.15179	313.693	8.82742	13.4203	453.689	8.88588	13.2905	13.7655	744.174	81.7039	63.83	11.9403	1782.36	20.1502	26.2208	1571.56	20.073	26.7339	14.6528	558.115	107.595	6.08913	0	20.2176	12.1369	28.5467	20.8885	8.79055	21.1224	20.1019	586.298	102.638	12.8388	0.782779	57.6023	6.30259	9.43089	66.8585	6.81622	9.01549	12.3963	989
PRE	1	42	2	1	714.249	84.4994	30.3213	6.44391	706.131	12.7302	14.7984	416.515	11.9489	14.3775	12.0289	754.356	80.0838	28.5958	4.78589	349.675	10.3451	16.827	231.897	6.0543	9.05359	13.689	584.256	102.833	13.6657	0.584795	5.32812	1.10975	26.5784	12.0902	3.49403	30.4538	18.3175	588.772	102.069	4.82737	0	2.78283	1.16514	3.63396	4.7217	1.00692	3.44662	15.1929	751.665
PRE	1	43	1	2	659.495	91.4965	20.4889	3.0837	133.336	5.79465	9.53169	144.307	5.38804	6.20497	12.0355	791.169	75.9111	15.8447	2.1164	57.4445	11.2748	13.9498	79.3222	14.1289	16.4566	12.1126	553.103	108.593	4.07209	0	13.1151	7.91063	19.5943	12.0838	4.0075	18.2504	17.6705	543.238	110.681	6.1873	0.181488	12.0465	4.46948	7.95115	17.2821	2.95904	6.73399	14.0567	723.582
PRE	1	44	2	1	783.227	76.7373	14.8394	0	45.3348	5.04607	14.0778	53.0287	5.404	8.31744	17.8116	789.184	76.2357	18.9415	1.05541	64.1344	4.05861	8.47627	99.7232	6.24845	10.3316	17.4272	504.307	119.386	38.7405	0.673401	217.3	66.6889	75.6768	179.536	43.1313	72.2097	16.8822	539.73	111.211	3.92272	0	9.06287	6.94495	11.0458	7.82838	6.75156	14.8623	19.1914	746.113
PRE	1	45	1	2	1009.26	59.8909	81.8236	51.1785	4245.41	75.9378	78.8633	3325.33	44.0061	45.8529	10.5078	1078.84	56.1561	99.42	49.8195	2849.96	24.6647	34.0608	3045.8	27.902	35.0669	13.2199	657.716	91.5167	16.6574	1.0989	220.261	19.5465	27.1507	203.779	14.0762	21.7029	13.2812	693.156	87.0099	28.5673	7.40741	436.057	15.2738	19.1014	444.529	15.5883	17.9377	11.301	957.032
PRE	1	46	1	2	924.3	100.228	12.055	0	153.271	16.1707	40.6148	167.759	22.8866	44.464	13.4723	979.612	89.8327	15.1748	1.34831	127.648	3.24888	11.6496	135.042	5.16186	16.2183	13.2341		122.428	4.69629	0	25.3183	12.017	29.6566	19.0172	3.6088	31.4826	17.0572		119.104	4.11557	0	9.5166	3.65896	5.98195	13.4301	4.18166	9.80641	16.7477	984.196
PRE	1	47	2	1	894.28	63.0313	72.5383	48.3766	728.175	4.58588	4.78322	660.925	4.07943	4.20952	7.78644	897.43	54.7943	65.2657	42.4354	565.644	4.8615	6.4599	680.292	7.00254	8.58922	8.45262	644.782	96.0488	14.9362	2.30125	45.7818	5.14373	19.0696	87.3932	5.29279	11.4316	12.6718	735.674	88.3869	19.5116	2.05479	90.1802	4.71692	5.4037	61.333	2.12057	2.83965	7.46232	977.353
PRE	1	48	1	2	1063.72	70.5374	45.1798	31.2321	578.618	8.69903	33.371	799.069	17.7222	42.2515	15.8602	1097.38	65.8884	56.282	37.8462	1097.89	20.8408	33.3946	1285.11	22.1495	48.1333	13.4245	767.302	100.101	21.5601	0.803213	26.6323	9.20956	56.2475	50.9842	6.54671	50.7745	24.4112	825.804	97.7516	9.76381	0	9.75667	1.12715	3.88082	18.9412	1.13916	5.37427	17.4746	918.894
PRE	1	49	2	1	984.836	101.984	15.0891	1.38067	63.3635	8.42351	11.5221	91.5538	5.97583	8.01498	11.7148	1047.48	101.984	15.0891	1.38067	63.3635	8.42351	11.5221	91.5538	5.97583	8.01498	11.7148	612.598	96.4728	18.0043	2.71399	70.7068	3.698	5.33145	92.4125	4.17382	5.12391	22.0717	709.668	125.344	9.90818	0.802568	1.24507	0.439979	8.6533	3.41401	0.45239	12.2659	22.4841	894.896
PRE	1	50	1	2	1157.26	82.7367	61.7724	20.3431	1620.52	18.8364	23.3239	1572.39	20.2934	25.0851	13.6428	1186.06	85.3821	28.6896	6.13208	429.752	16.4564	20.4801	350.716	10.6864	14.8516	15.2229	724.901	111.548	12.0151	0	85.8885	7.8796	13.3692	154.379	8.58166	27.1725	17.6207	883.066	99.9326	20.1361	4.02414	142.961	11.0779	15.4281	160.845	11.1793	17.4534	16.4077	978.91
PRE	1	51	2	1	834.357	82.4749	14.9678	0.487805	78.8062	5.46411	19.3239	97.6512	5.9438	16.595	18.1459	831.162	78.144	52.0408	18.799	693.726	6.89774	20.0356	1149.69	9.31226	26.7192	14.3556	587.391	121.131	5.0966	0	2.2954	0.463864	6.54971	2.20732	0.136181	9.3737	25.9073	655.325	106.541	3.80265	0	2.56115	1.28023	3.11771	3.3064	1.22879	4.82003	21.1207	923.532
PRE	1	52	1	2	723.078	72.7204	35.1803	15.6425	755.931	9.0773	35.7437	624.69	7.76506	37.8504	15.0564	799.379	58.3085	37.4409	20.0692	388.318	23.4531	53.1905	460.689	14.928	56.1391	17.032	544.022	98.9346	7.33991	0	20.7242	3.33683	25.9685	23.7178	0.684024	31.7091	23.4289	605.783	88.6941	9.84281	0	19.0761	6.95392	11.7496	22.0813	4.5142	8.56606	20.2215	839.91
PRE	1	53	2	1	779.705	68.3342	81.5804	51.7964	2432.8	13.2277	21.3923	2900.5	19.7599	26.5478	11.9344	790.389	68.9409	85.5715	49.1071	955.395	5.43636	6.41235	1689.94	9.01667	11.8897	13.0375	552.279	97.3289	12.9277	1.0352	97.4249	19.3747	32.6612	152.675	9.75033	28.8032	11.4501	627.467	88.5674	29.1469	5.92255	364.334	12.0427	16.207	367.704	9.08466	12.3513	12.4793	750.759
PRE	1	54	1	2	833.928	59.2255	75.4005	61.4334	1428.52	38.0936	59.1489	1863.49	33.3694	55.2606	17.736	885.861	59.6028	84.0654	64.1638	2376.37	42.5808	67.5736	2836.77	28.9043	51.4571	15.2304	559.622	108.765	15.6595	0.18622	65.7396	10.3628	30.968	68.6853	2.70947	27.6155	23.9539	586.828	87.7304	33.1989	12.8736	419.598	26.0288	35.4269	504.305	24.3742	31.3292	16.8166	809.503
PRE	1	55	2	1	943.715	70.6394	25.631	4.28571	250.02	17.4461	30.6417	310.809	13.1089	31.0552	14.2867	666.371	70.9248	29.5493	9.42857	152.016	1.83776	4.83562	216.808	3.39121	8.29107	12.0344		126.17	2.26106	0	2.98401	5.6652	58.0709	3.65099	1.88896	48.8154	20.3859		111.512	1.9123	0	0.9219	2.45117	18.7257	1.14499	1.36256	14.4037	21.514	765.546
PRE	1	56	1	2	789.028	64.3763	98.525	57.9114	3848.31	38.6064	43.5896	3343.86	25.3474	27.5754	9.63222	857.211	67.8287	50.3409	33.2344	1466.47	30.1855	35.6781	1094.71	25.6822	28.6519	16.8485	589.579	83.2784	31.5798	10.1449	400.503	25.146	34.0533	531.98	28.84	35.948	17.4967	586.624	82.4876	20.4432	2.6764	142.251	10.2059	13.2262	199.161	14.0148	17.8098	15.2176
PRE	1	57	2	1	808.441	77.7635	40.5901	13.5417	376.71	7.81906	10.3803	484.983	8.52089	9.57813	11.4709	854.791	72.2558	29.3005	7.26257	306.136	15.9368	39.4005	336.156	14.3689	31.9256	17.3209	631.712	111.65	4.37385	0	4.82835	0.689103	6.80976	5.43142	0.333395	10.1215	23.4425	712.973	93.8627	7.3439	0	10.4396	2.53923	7.65016	14.5496	2.42892	6.9008	16.0302	840.258
PRE	1	58	1	2	880.91	82.9874	55.7852	35.8209	339.508	2.06363	2.26374	360.883	2.20525	2.3193	13.8362	870.962	77.1474	49.7619	25.066	460.878	5.36824	5.96849	664.076	8.10729	9.0627	14.1139	644.4	115.961	7.18076	0	78.5626	11.515	29.4962	53.8026	2.21706	26.4146	16.0957	656.907	97.3088	16.1752	1.86335	100.737	10.4675	12.8085	147.959	8.9255	11.8754	14.9851	886.799
PRE	1	59	2	1	1065.58	81.002	19.9015	2.23325	136.418	8.51538	30.5414	194.137	9.88167	25.2389	16.1444	1018.7	73.3136	66.3359	18.2825	1395.19	13.2265	16.4785	1366.12	14.7011	17.3534	14.1245	669.15	115.504	3.15991	0	2.1543	0.428238	2.51754	1.68117	0.082677	2.89877	18.1063	725.696	99.489	4.77048	0	2.41246	1.54157	3.06734	3.59582	1.2185	3.17857	17.8633	1016.6
PRE	1	60	1	2	934.159	88.3516	29.9693	9.36073	182.374	11.4396	16.2182	377.285	15.9917	23.0732	18.3677	884.572	80.448	32.1168	7.75	162.107	9.73791	14.0575	340.224	9.91926	16.2989	17.7788	598.406	109.901	18.5531	1.82815	104.09	29.1669	55.3267	82.5375	16.1769	34.7756	18.1397	624.036	107.645	14.7247	0.746269	6.61214	3.53168	9.31007	61.9753	12.0451	17.5206	15.5012	811.159
POST	2	61	2	1	548.38	109.756	16.4334	1.64835	127.139	10.7795	14.4638	247.631	23.841	29.2313	14.1559	516.974	116.226	5.91695	0	15.9371	3.65652	6.33489	15.6763	3.91323	5.86895	11.85	572.65	105.034	9.20526	0.191571	18.2764	4.02229	8.05569	39.0535	4.52929	9.60443	10.4179	574.907	105.011	27.0807	3.45489	160.695	9.71465	12.9996	373.432	13.6168	16.5585	11.9866	1794.49
POST	2	62	1	2	1006.46	59.9465	60.3989	38.7205	1156.52	32.0813	34.8767	1044.26	19.7757	20.9522	16.4335	813.554	74.3871	28.2696	7.33696	107.661	4.52685	5.51336	190.372	3.59602	8.43898	16.2896	888.354	68.0249	34.2944	14.2433	342.352	6.1314	13.4535	410.213	8.09491	15.7986	11.5789	919.442	65.5777	40.4917	23.3129	384.411	13.8068	17.7378	514.204	12.7916	15.2443	14.4068	954.131
POST	2	63	2	1	600.398	100.25	10.7329	0.601202	28.3237	3.49038	5.22532	21.9123	2.00849	3.42267	25.2448	486.262	126.225	82.3704	7.13128	1118.39	25.9215	60.5725	1654.32	29.9209	64.5783	25.2448	687.257	87.6537	19.8425	2.29358	243.031	9.58909	14.8417	277.662	13.2158	21.0473	11.0785	714.985	84.2373	18.6268	2.14797	100.52	6.81893	10.7293	121.454	6.47175	8.73878	13.4269	618.346
POST	2	64	1	2	686.978	87.4656	15.6663	0	72.7252	28.319	40.4444	114.087	17.6382	42.2843	14.6065	626.564	96.0082	43.7219	0.41841	46.3086	22.5249	52.1989	693.679	41.8399	63.6472	9.80436	680.117	88.6731	63.0039	1.58371	21.2688	4.09526	6.78734	186.713	0.049925	0.128876	9.0177	698.175	86.1187	12.8361	0.700935	32.7455	4.83473	9.55832	55.6739	5.42883	9.92769	8.39604	718.426
POST	2	66	1	2	741.473	81.6373	45.2968	23.5149	900.873	27.6528	42.7282	1014.86	22.4883	28.7744	14.5583	638.651	94.1494	22.2256	3.41151	159.275	26.5667	41.4196	158.328	20.7188	36.6868	12.2315	714.842	85.4744	72.7641	6.68258	961.2	51.1017	60.0453	852.125	41.7267	51.4796	11.7206	773.231	77.8647	31.6041	6.99482	483.748	25.3995	32.2067	912.653	22.8009	28.3965	10.693	827.328
POST	2	67	2	1	609.682	99.0035	42.5354	3.05499	64.6806	5.51088	13.2555	138.564	9.029	25.9018	19.7075	575.255	104.557	6.58336	0	1.7127	1.08057	4.75367	2.19011	0.342224	7.84205	18.4812	709.164	85.0802	39.8434	3.79147	65.4809	6.18513	8.30573	355.938	14.6945	21.4324	12.0868	736.252	82.1169	19.5583	2.21675	45.1609	1.31142	3.79026	78.1986	2.2223	5.93965	11.2208	594.46
POST	2	68	1	2	713.274	84.6005	42.6972	10.0239	732.752	33.4225	52.3977	517.017	20.944	53.907	19.6192	568.02	118.317	96.6481	17.2348	2674.34	12.1473	49.8761	2143.46	6.30316	54.1809	21.1159	759.742	79.1859	19.1909	1.77665	99.4277	6.01835	15.4349	154.621	10.3004	19.5953	12.9076	767.638	78.4504	24.7597	5.64103	361.135	16.1598	34.0349	327.762	15.6891	30.6146	14.7848	825.128
POST	2	69	2	1	784.837	76.6691	43.8601	0.78534	177.195	21.8618	64.3728	370.685	34.9924	69.1759	18.6753	624.458	96.3068	19.7134	2.91667	102.046	42.8365	89.6845	105.563	16.9802	80.9638	16.2644	780.63	76.9774	11.5436	0	37.4771	7.21697	16.937	34.533	4.09276	9.80702	10.7973	841.927	71.3481	14.1876	0	73.4075	8.55304	36.1334	89.0439	11.8289	29.6024	10.7611	595.606
POST	2	70	1	2	652.155	92.24	22.7043	4.13943	386.563	38.1391	54.8211	517.795	44.3495	62.6094	15.6902	625.779	96.2848	25.8822	0.627615	316.861	49.0339	65.6926	170.888	35.3009	57.0321	13.976	632.193	95.1016	17.037	0.843882	381.654	44.0886	59.2724	306.989	36.6391	46.5035	10.9698	638.469	94.3499	20.6661	3.19829	386.949	33.0765	49.5204	428.597	29.3641	45.1364	11.8311	701.692
POST	2	71	2	1	682.377	88.2748	25.8362	5.01139	484.417	25.1502	33.1948	435.482	22.9928	29.4841	19.0699	579.385	103.603	3.94461	0	6.49834	6.42273	13.7958	7.04821	4.83798	14.5353	18.7614	589.235	102.482	38.4247	3.54331	259.83	24.3011	33.3378	181.085	21.2167	26.0463	17.0744	633.566	95.1274	31.7438	2.74841	317.675	16.816	19.3717	495.467	20.5982	25.1081	11.3223	605.57
POST	2	72	1	2	687.533	87.5147	14.9173	0.458716	86.8775	13.3069	29.1919	144.027	10.3507	35.3445	19.0029	606.219	100.1	67.4461	7.89474	348.858	45.4533	58.0156	827.216	50.2189	58.3151	18.7795	693.294	86.7749	16.8257	0.462963	106.781	10.6323	15.2661	150.2	11.5592	14.733	13.1648	727.589	82.7864	26.4652	6.56934	226.064	8.33718	13.168	263.036	12.2321	15.3545	16.3852	599.766
POST	2	73	2	1	690.713	87.0263	23.2708	2.07852	268.175	33.8013	56.6188	248.184	29.5762	50.3351	19.1731	573.412	104.78	8.0308	0	32.8746	15.8296	29.7561	33.6222	8.03521	32.9965	19.2068	622.511	96.5016	9.80245	0	30.2548	8.84905	15.3016	40.2636	8.84927	16.978	16.5047	663.607	90.6452	17.1454	0.886918	105.463	14.3031	28.4429	143.41	14.4508	27.7942	16.6276	717.352
POST	2	74	1	2	516.052	116.406	3.53173	0	8.54778	2.30303	29.7528	8.62834	3.16154	18.8251	21.8586	521.877	115.11	2.37788	0	0.732366	0.601063	7.91458	0.721868	0.171497	5.91474	18.8003	545.947	110.016	4.49825	0	7.63641	3.71052	11.3905	10.449	3.60454	10.332	18.8363	579.866	103.755	9.48641	0	62.1362	10.4123	15.5352	61.1558	7.01481	16.7077	17.6566	530.245
POST	2	75	2	1	747.995	80.4312	11.4146	0	22.5578	1.08821	8.44308	31.6982	2.44913	13.3005	20.9908	418.068	150.298	102.189	20.1117	1638.99	32.721	68.0985	1466.47	25.4322	64.8651	19.1559	689.134	87.2476	8.02386	0	10.5445	1.24231	2.88983	10.7351	1.18971	3.13875	14.1403	757.797	79.3745	12.5047	0.506329	21.2206	2.53833	6.18882	29.4599	2.48644	5.60079	12.954	705.485
POST	2	76	1	2	782.45	76.96	24.36	4.19	204.41	21.27	34.97	298.91	15.6	32.34	17.6	660.04	91.17	12.51	0	37.39	5.9	19.35	46.54	4.27	26.95	21.72	625.68	96.08	10.39	0	16.73	2.5	3.11	24.3	3.26	3.83	6.64	635	94.77	12.97	0	56.77	5.95	6.26	50.1	4.16	5.5	11.96	813.17
POST	2	77	2	1	710.74	84.6	14.23	0	55.14	6.1	11.17	66.99	7.17	13.26	18.32	511.82	117.81	6.18	0	15.29	3.57	16.22	13.21	1.38	15.5	18.63	568.68	105.65	8.77	0	12.77	3.64	6.19	13.44	3.13	5.36	11.98	566.15	106.23	9.78	0	8.66	1.19	1.28	8.82	1.15	1.23	14.83	707.9
POST	2	78	1	2	647.21	93.32	24.95	5.18	171.24	6.24	6.99	234.37	7.75	10.3	11.28	495.63	121.8	3.26	0	17.28	4.53	35.23	12.73	1.33	33.65	13.95	607.69	99.09	14.54	1.01	87.82	6.43	8.68	88.67	6.12	7.34	10.58	580.84	103.59	11.36	0	43.27	4.46	5.02	39.65	3.84	4.7	11.4	717.96
POST	2	79	2	1	568.63	107.33	11.34	0	31.86	2.41	18.32	36.66	0	10.6	20.45	555.01	108.77	14.3	0	6.3	2.42	15.99	33.05	2.57	34.83	19.6	611.62	98.34	9.51	0	19.46	3.15	3.99	21.2	2.5	3.83	8.4	609.27	98.56	6.03	0	4.18	1.49	2.19	5.93	1.96	2.61	11.73	659.65
POST	2	80	1	2	706.18	85.1	15.91	0	174.29	39.38	55.05	198.77	28.17	53.72	15.37	529.93	113.67	2.78	0	2.91	2.04	22.18	3.09	0	23.07	20.19	547.12	109.94	3.19	0	2.32	0	6.31	5.83	1.01	8.42	14.6	557.59	107.68	4.51	0	2.78	1.34	1.8	2.58	1.14	1.62	11.22	754.93
POST	2	81	2	1	680.44	88.3	16.47	0	136.31	33.49	58.39	159.63	27.96	57.55	22.41	586.1	103.05	10.62	0	154.36	13.85	52.66	87.34	5.57	43.57	16.78	683.06	88.64	23.22	2.73	126.97	2.99	5.84	141.92	3.09	6.74	10.87	611.46	98.37	9.9	0	10.61	1.73	1.89	12.65	1.38	2.02	12.43	658.92
POST	2	82	1	2	613.37	98.3	15.26	0	240.63	15.1	33.84	224.25	12.45	32.97	10.71	526.96	114.04	4.81	0	30.38	22.68	42.52	34.82	8.78	52.43	11.26	586.56	102.7	17.05	2.16	90.61	6.99	8.67	116.59	8.62	10.63	9.25	549.18	109.49	10.4	0	19.98	3.92	6.01	48.1	8.04	11.04	12.38	679.7
POST	2	83	2	1	679.61	88.36	12.68	0	170.05	40.11	60.46	163.24	42.91	55.05	12.95	649.3	92.63	8.65	0	46.94	8.55	23.11	34.76	4.61	20.8	9.65	670.58	89.8	18.43	1.35	75.3	5.23	5.63	95.17	5.58	5.85	11.53	620.38	97.29	26	4.77	528.57	18.02	20.63	373.16	14.35	17.71	12.23	685.77
POST	2	84	1	2	566.4	106.08	11.47	0	12.21	4.33	16.69	21.11	5.44	19.61	19.52	494.58	121.66	15.96	0	30.71	17.59	77.22	24.12	4.67	73.12	20.41	578.91	104.12	14.12	0	62.95	3.93	4.35	55.39	3.37	4.03	9.44	525.17	114.4	6.28	0	10.48	3.09	3.38	12.19	3.23	3.53	11.7	671.51
POST	2	85	2	1	688.04	87.47	24.37	5.98	578.24	45.4	74.96	582.93	39.68	65.8	15.72	570.31	105.52	9.1	0	64.41	14.62	33.04	76.34	8.83	27.85	18.19	593.95	101.35	12.1	0	23.48	1.63	1.84	19.02	1.57	1.91	11.66	569.24	105.76	13.14	0	61.29	5.4	5.61	67.29	5.41	5.76	11.97	551.93
POST	2	86	1	2	703.37	85.58	21.12	3.76	436.76	25.09	33.84	373.51	22.24	33.53	12.88	581.26	103.74	6.3	0	57.89	15.78	51.97	53.67	5.68	47.39	13.43	586.75	102.9	17.42	2.16	146.23	7.46	8.4	150.29	6.6	8.56	6.24	617.9	97.52	15.35	0	63.17	3.14	3.5	54.42	3.16	3.89	11.74	624.27
POST	2	87	2	1	842.17	71.54	48.82	27.89	1252.55	44.22	60.19	1297.78	44.52	60.97	14.45	704.21	85.4	17.39	0	142.78	16.84	25.43	146.85	14.47	30.72	17.2	780.2	77.74	42.03	20.37	281.11	4.85	5.19	345.45	4.97	5.35	12.28	804.87	75.72	57.68	29.11	724.97	5.94	6.37	556.33	4.86	5.21	13	842.17
POST	2	88	1	2	786.77	76.43	24.27	3.67	277.08	22.8	36.06	348.25	24.74	38.05	16.35	673.04	89.52	9.68	0	57.42	7.94	72.16	46.72	1.95	60.18	19.03	668	89.9	7.02	0	11.71	4.59	5.51	11.44	3.36	4.45	12.24	680.32	88.32	10.56	0	6.83	1.15	1.21	9.18	1.4	1.49	10.26	766.34
POST	2	89	2	1	624.44	96.27	12.79	0	20.54	3.89	18.74	26.07	3.83	13.84	23.6	555.57	108.22	3.84	0	0	0	3.66	1.13	0	4.35	23.48	636.13	95.3	27.26	6.37	204.46	3.87	5.55	192.85	3.92	4.85	6.45	598.12	100.55	10.65	0	9.67	1.22	1.49	18.76	2.05	2.24	10.9	575.93
POST	2	90	1	2	688.89	87.26	14.38	0	76.08	10.77	13.95	99.74	12.39	16.62	15.19	606.3	99.42	7.9	0	15.2	5.73	26.13	25.32	1.89	18.49	19.52	684.76	88.01	20.9	2.06	54.86	2.46	2.5	65.38	3.11	3.18	15.31	629.96	95.47	12.78	0	28.62	2.99	3.48	34.85	3.44	3.66	15.3	665.38
POST	2	91	2	1	918.39	65.75	67.88	42.46	2120.72	48.22	62.66	2531.49	48.79	55.77	13.8	624.94	97.52	16.73	1.88	445.75	19.48	57.94	316.67	6.97	49.98	13.53	751.35	80.92	43.92	18.59	338.53	3.77	3.97	258.38	3.26	3.44	6.17	726.68	83.64	40.6	19.9	165.54	2.42	2.57	169.38	2.22	2.3	7.46	1061.83
POST	2	92	1	2	734.36	82.15	33.37	12.75	406.11	20.81	55.2	611.43	20	37.49	17.03	601.79	99.79	4.4	0	2.49	1.15	4.98	4.18	1.36	5.64	18.82	638.91	94.68	25.6	4.91	291.61	5.89	7.37	241.09	6.04	7.47	11.41	616.39	97.76	13.59	0	68.63	3.51	6.05	50.24	2.98	4.6	12.02	780.16
POST	2	93	2	1	740.08	81.43	15.79	0	24.21	2.68	6.24	39.22	1.61	9.41	23.66	675.81	89.19	8.25	0	3.09	0	3.11	6.31	0	6.06	16.32	740.4	82.2	45.88	20.74	511.15	6.07	6.53	433.4	5.21	5.74	10.05	684.27	88.53	30.48	8.47	155.69	3.13	3.31	166.96	3.53	3.69	11.28	649.1
POST	2	94	1	2	695.45	87.08	66.98	23.02	2337.29	62.06	76.4	1999.4	46.55	57.47	17.95	624.5	96.41	51.03	7.29	433.46	59.42	79.22	368.84	55.48	74.86	14.73	678.37	89.4	50.77	5.22	127.71	7.72	9.86	360.87	18.04	20.89	12.81	629.26	95.71	34.88	5.88	153.26	14.72	15.88	132.53	10.76	12.89	13.14	759.22
POST	2	95	2	1	490.1	124.54	8.91	0	131.53	6.27	15.69	65.73	2.32	16.81	21.35	473.34	127.14	2.54	0	0	0	5.67	1.16	0	7.72	24.5	528.88	114.14	21.86	3.53	440.53	13.27	15.76	279.15	11.97	14.06	7.95	513.98	116.88	4.87	0	5.25	2.26	2.53	5.03	1.58	2.47	13.95	563.3
POST	2	96	1	2	714	84.19	24.97	5.25	315.07	38.32	68.98	375.17	42.52	69.63	16.35	599.06	100.56	8.17	0	35.18	8.76	34.11	32.87	3.42	37	17.3	609.59	99.8	31.79	10.79	442.44	7.56	8.84	432.48	7.13	8.1	10.94	630.6	96.1	28.5	8	206.98	5.14	5.29	214.57	5.01	5.15	13.12	762.5
POST	2	97	2	1	667.79	90.08	16.53	0	42.18	3.81	5.25	40.33	3.28	4.12	22.55	531.78	113.11	3.89	0	2.09	1.01	5.34	2.73	0	7.09	25.84	637.53	95.42	31.95	12.37	154.26	2.39	2.67	142.14	2.27	2.47	6.56	607.33	99.54	21.21	3.24	96.37	2.93	3.19	79.4	2.64	2.8	7.58	628.33
POST	2	98	1	2	635.23	94.63	9.38	0	35.58	5.07	24.94	34.46	4.71	24.8	18.64	611.13	98.68	8.64	0	29.24	3.53	31.36	27.7	2.2	34.78	10.93	706.49	85.4	22.2	1.89	39.22	1.58	1.95	45.05	1.54	1.8	6.18	623.59	96.49	11.24	0	14.25	1.26	1.85	17.16	1.52	2.3	6.84	678.09
POST	2	99	2	1	760.33	79.83	42.6	22.14	177.4	2.93	2.96	221.79	3.23	3.37	10.94	639.25	94.1	15.11	0	117.21	19.76	24.97	179.64	18.09	27.24	12.31	682.46	88.64	28.04	6.38	166.56	4.38	5.03	172.37	4.35	4.66	11.32	667.8	90.4	23.24	3.57	106.07	4.02	4.15	99.74	3.19	3.26	10.92	687.66
POST	2	100	1	2	614.35	97.76	8.45	0	19.85	6.7	29.29	25	7.07	34.28	21.22	505.42	119.13	4.1	0	2.52	1.56	21.56	1.82	0	23.11	10.1	576.91	104.13	7.7	0	28.37	7.17	8.91	32.63	7.97	9.33	11.42	551.9	108.78	5.2	0	8.22	3.95	4.2	9.2	4.96	5.7	9.17	612.58
POST	2	101	2	1	645.08	93.19	8.87	0	20.21	3.29	7.86	13.48	1.67	4.12	16.67	537.72	112.42	15.74	5.03	2.76	0	5.34	35.29	2.08	42.45	14.37	618.67	97.38	14.82	0	32.79	2.54	3.7	57.61	3.61	4.29	7.41	611.27	98.47	12.38	0	22.64	1.86	2.38	28.47	2.41	2.89	7.67	606.28
POST	2	102	1	2	627.66	96.26	25.66	6.5	415.12	13.91	20.93	524.84	16.59	27.04	16.12	561.17	107.5	6.16	0	28.93	5.55	43.5	32.53	2.82	38.46	17.06	599.27	100.82	22.07	4.2	268.91	9.21	10.99	247.95	8.83	9.9	6.58	592.44	101.58	13.4	0	67.5	6.63	7	72.9	6.82	7.19	10.58	566.15
POST	2	103	2	1	491.54	122.65	6.08	0	53.91	6.86	34.53	35.65	4	40.89	17.32	523.47	114.91	5.77	0	10.67	4.29	32.13	10.41	1.89	30.71	19.25	570.43	105.47	13.51	0	46.88	6.91	7.76	84.96	8.52	9.49	6.29	545.37	110.17	7.94	0	20.22	6.89	7.49	38.39	8.7	9.86	10.48	544.47
POST	2	104			544.45	110.39	6.37	0	25.88	5.68	22.29	32.88	6.54	26.12	15.53	479.47	125.31	2.6	0	5.4	7.02	21.94	5.43	2.27	18.76	10.64	557.45	107.98	11.39	0	50.39	4.95	7.61	53.27	5.24	7.09	13.86	525.31	114.36	7.07	0	29.19	9.27	12.58	37.41	11.09	13.65	13.91	591.25
POST	2	105	2	1	671.623	83.4436	30.5833	5.06024	292.635	27.935	33.7739	487.724	24.6789	32.0764	15.6631	677.121	116.772	11.0665	0.34965	21.0595	2.18494	58.355	25.9253	0.420212	45.242	19.9579	604.537	72.2013	46.5455	18.9944	862.285	25.9218	41.37	1100.42	25.8511	39.3287	13.3814	731.637	100.614	5.12168	0	12.8096	9.54124	24.1792	13.1417	6.46962	20.7005	18.6842	620.251
POST	2	106	1	2	684.595	90.5674	18.8983	1.10865	112.4	13.4363	15.3839	129.259	13.2656	15.6474	14.9396	697.543	137.826	1.43878	0	0.454929	0.297983	4.22415	0.662435	0.068848	6.23159	26.3459	592.588	89.5526	15.5364	0.674157	129.984	9.85203	15.0449	140.999	10.5802	19.4361	15.4703	720.395	121.903	2.28701	0	0.783489	0.834289	2.15358	1.29129	0.851694	1.57445	21.9083	612.073
POST	2	107	2	1	833.602	78.8512	36.1786	16.3683	963.306	26.0465	37.582	842.468	24.638	36.1091	13.4982	697.822	99.0062	9.77192	0.205761	19.7845	1.35515	12.9994	30.9656	0.867105	11.4548	23.5262	628.523	74.3644	40.7315	19.5652	796.614	16.5666	24.2897	759.018	14.2076	23.3311	14.6226	761.571	86.6849	20.4108	1.39211	83.4264	5.91531	11.4114	127.697	8.96594	12.52	18.2026	829.181
POST	2	108	1	2	706.649	67.5117	93.8348	58.7349	4865.28	36.5442	38.481	5744.65	52.0931	56.1877	10.8676	670.045	112.292	8.9896	0	3.92661	0.790214	5.53383	44.7728	2.32279	26.9457	15.1787	641.313	71.5913	53.657	33.6158	659.992	11.8141	12.4391	995.011	18.4622	20.1325	16.2103	669.988	95.412	12.7287	0.421053	49.7033	13.4715	15.792	76.2862	13.7895	18.5904	15.0842	743.156
[truncated: 157 more columns]
